# Supplementary material for: Autologous, lentivirus‐modified, T‐rapa cell “micropharmacies” for lysosomal storage disorders
Source: EMBO Mol Med. 2022 Mar 17;14(4):e14297. doi: 10.15252/emmm.202114297 (PMC8988206; doi:10.15252/emmm.202114297)
Supplement: Supplementary file 1 — Source Data for Figure 3 [file EMMM-14-e14297-s002.xlsx]

## Sheet: Description
This document includes the concentrations of Gb3 and LysoGb3 measured in mouse plasma and tissue homogenates by LC/MS
Levels from each tissue are in separate tabs
The 'Sample Name' reflects data from one treated mouse
The 'Key' tab contains information for which treatment each mouse received
Sample names with 'ND2' indicate mice treated with HDo-derived T-Rapa cells
Sample names with 'FD2' indicate mice treated with FDo-derived T-Rapa cells
Sample names with 'NS' indicate levels measured in sham-treated NOD/SCID (wild-type) mice
Gb3 levels are reported in nM for plasma, or as pmol/mg protein in tissues
LysoGb3 are reported as μM in plasma or pmol/mg protein in tissues
Proportion of each acyl-chain variant of Gb3 are shown as percentages

## Sheet: Key
Sample Name	Treatment
ND2-1 F1	LV/AGA
ND2-1 F2	Sham
ND2-1 F3	NT
ND2-1 F4	NT
ND2-1 F5	LV/AGA
ND2-2 F1	Sham
ND2-2 F2	LV/AGA
ND2-2 F3	NT
ND2-2 F4	Sham
ND2-2 M1	LV/AGA
ND2-2 M2	Sham
ND2-2 M3	NT
FD2-1 F4	NT
FD2-1 F5	LV/AGA
FD2-1 M1	NT
FD2-1 M2	Sham
FD2-1 M3	Sham
FD2-1 M4	LV/AGA
FD2-2 F1	Sham
FD2-2 F2	LV/AGA
FD2-2 M1	NT
FD2-2 M2	NT
FD2-2 M3	Sham
FD2-2 M4	LV/AGA
NS-F1	Sham
NS-F2	Sham
NS-F3	Sham
NS-M1	Sham

## Sheet: Plasma
	Concentration										Percentage
Sample Name	LysoGb3 [μM]	Gb3 C16:0	Gb3 C18:0	Gb3 C20:0	Gb3 C22:0	Gb3 C24:0	Gb3 C24:1	Gb3 Total [nM]			Gb3 %C16:0	Gb3 %C18:0	Gb3 %C20:0	Gb3 %C22:0	Gb3 %C24:0	Gb3 %C24:1
ND2-1 F1	20	35	22	10	15	10	28	120			0.291667	0.183333	0.0833333	0.125	0.0833333	0.233333
ND2-1 F2	120	140	47	33	88	90	132	530			0.264151	0.0886792	0.0622642	0.166038	0.169811	0.249057
ND2-1 F3	68	135	70	38	78	60	148	529			0.255198	0.132325	0.0718336	0.147448	0.113422	0.279773
ND2-1 F4	118	105	45	20	60	72	130	432			0.243056	0.104167	0.0462963	0.138889	0.166667	0.300926
ND2-1 F5	22	40	28	10	15	12	22	127			0.314961	0.220472	0.0787402	0.11811	0.0944882	0.173228
ND2-2 F1	176	115	40	30	55	48	130	418			0.27512	0.0956938	0.0717703	0.131579	0.114833	0.311005
ND2-2 F2	20	35	15	5	12	10	18	95			0.368421	0.157895	0.0526316	0.126316	0.105263	0.189474
ND2-2 F3	78	122	48	20	69	62	110	431			0.283063	0.111369	0.0464037	0.160093	0.143852	0.25522
ND2-2 F4	123	155	50	33	78	68	180	564			0.274823	0.0886525	0.0585106	0.138298	0.120567	0.319149
ND2-2 M1	55	48	25	10	15	15	40	153			0.313725	0.163399	0.0653595	0.0980392	0.0980392	0.261438
ND2-2 M2	195	148	52	22	48	55	148	473			0.312896	0.109937	0.0465116	0.10148	0.116279	0.312896
ND2-2 M3	78	110	48	18	40	33	98	347			0.317003	0.138329	0.0518732	0.115274	0.0951009	0.282421
FD2-1 F4	141	200	80	40	102	85	165	672			0.297619	0.119048	0.0595238	0.151786	0.126488	0.245536
FD2-1 F5	30	42	20	8	15	23	35	143			0.293706	0.13986	0.0559441	0.104895	0.160839	0.244755
FD2-1 M1	155	223	140	75	155	133	290	1016			0.219488	0.137795	0.0738189	0.152559	0.130906	0.285433
FD2-1 M2	128	165	68	35	85	58	200	611			0.270049	0.111293	0.0572831	0.139116	0.0949264	0.327332
FD2-1 M3	157	163	70	35	75	53	205	601			0.271215	0.116473	0.0582363	0.124792	0.0881864	0.341098
FD2-1 M4	89	160	53	28	60	58	140	499			0.320641	0.106212	0.0561122	0.12024	0.116232	0.280561
FD2-2 F1	165	120	58	33	73	73	140	497			0.241449	0.1167	0.0663984	0.146881	0.146881	0.28169
FD2-2 F2	58	88	35	20	35	35	75	288			0.305556	0.121528	0.0694444	0.121528	0.121528	0.260417
FD2-2 M1	157	200	100	48	108	89	195	740			0.27027	0.135135	0.0648649	0.145946	0.12027	0.263514
FD2-2 M2	228	165	103	35	68	65	150	586			0.28157	0.175768	0.059727	0.116041	0.110922	0.255973
FD2-2 M3	128	135	63	28	63	58	183	530			0.254717	0.118868	0.0528302	0.118868	0.109434	0.345283
FD2-2 M4	80	85	35	15	43	35	75	288			0.295139	0.121528	0.0520833	0.149306	0.121528	0.260417
NS-F1	n.d.	2.5	2.7	n.d.	n.d.	n.d.	0.7	5.9
NS-F2	n.d.	2.5	2.9	n.d.	n.d.	n.d.	1.4	6.8
NS-F3	n.d.	2.1	2	n.d.	n.d.	n.d.	1	5.1
NS-M1	n.d.	3.6	2	n.d.	n.d.	n.d.	0.8	6.4

## Sheet: Liver
	Concentration										Percentage
Sample Name	LysoGb3	Gb3 C16:0	Gb3 C18:0	Gb3 C20:0	Gb3 C22:0	Gb3 C24:0	Gb3 C24:1	Gb3 Total [pmol/mg protein]			Gb3 %C16:0	Gb3 %C18:0	Gb3 %C20:0	Gb3 %C22:0	Gb3 %C24:0	Gb3 %C24:1
ND2-1 F1	n.d.	3.8	1.35	2.55	3.4	2.4	4.4	17.9			0.212291	0.075419	0.142458	0.189944	0.134078	0.24581
ND2-1 F2	5.9	77.5	30.1	24.05	69.05	46.65	99.4	346.75			0.223504	0.0868061	0.0693583	0.199135	0.134535	0.286662
ND2-1 F3	3.7	60.35	34.15	18.05	47.35	34.35	74.55	268.8			0.224516	0.127046	0.0671503	0.176153	0.12779	0.277344
ND2-1 F4	5.1	86.95	46.45	24.9	62.8	39.4	107.9	368.4			0.236021	0.126086	0.0675896	0.170467	0.106949	0.292888
ND2-1 F5	n.d.	4.4	4	1.35	6.15	3.9	6.6	26.4			0.166667	0.151515	0.0511364	0.232955	0.147727	0.25
ND2-2 F1	7.3	87.35	33.35	23.75	62.2	51.5	106.3	364.45			0.239676	0.0915078	0.0651667	0.170668	0.141309	0.291672
ND2-2 F2	n.d.	4.6	3.3	2.75	6.75	3.7	7.85	28.95			0.158895	0.11399	0.0949914	0.233161	0.127807	0.271157
ND2-2 F3	2.95	45.25	23.1	10.3	38.1	22.45	57.15	196.35			0.230456	0.117647	0.0524573	0.194041	0.114337	0.291062
ND2-2 F4	7.5	68.95	35.55	25.05	64.05	52.05	108.25	353.9			0.194829	0.100452	0.0707827	0.180983	0.147075	0.305877
ND2-2 M1	2.05	12.6	6.2	3.55	8.5	6.9	15.4	53.15			0.237065	0.116651	0.0667921	0.159925	0.129821	0.289746
ND2-2 M2	6.05	89.75	41.65	30.35	72.4	53.4	133.05	420.6			0.213386	0.0990252	0.0721588	0.172135	0.126961	0.316334
ND2-2 M3	3.65	62.35	30.55	15.25	41.75	28.25	80.95	259.1			0.240641	0.117908	0.0588576	0.161135	0.109031	0.312428
FD2-1 F4	6.4	119.35	59.85	34.2	91.85	57.9	155.45	518.6			0.230139	0.115407	0.0659468	0.177111	0.111647	0.299749
FD2-1 F5	n.d.	9.7	3.85	3.5	8.55	5.65	12.7	43.95			0.220705	0.0875995	0.0796359	0.194539	0.128555	0.288965
FD2-1 M1	7.7	130.85	79.15	49.8	121.3	80.6	215.15	676.85			0.193322	0.116939	0.0735761	0.179213	0.119081	0.31787
FD2-1 M2	4.6	72.25	36.25	23.55	71.95	52.65	114.4	371.05			0.194718	0.0976957	0.0634685	0.193909	0.141895	0.308314
FD2-1 M3	5.8	75.3	40.5	24.95	72.55	50.9	133.2	397.4			0.189482	0.101912	0.0627831	0.182562	0.128083	0.335179
FD2-1 M4	3.55	67.9	33.45	20.25	46.35	32.1	96.95	297			0.22862	0.112626	0.0681818	0.156061	0.108081	0.326431
FD2-2 F1	6.8	84.85	54.35	27.15	83.2	55.75	139.5	444.8			0.19076	0.12219	0.0610387	0.18705	0.125337	0.313624
FD2-2 F2	2.85	37.15	19.2	11.4	31.1	16.95	57.8	173.6			0.213998	0.110599	0.0656682	0.179147	0.0976382	0.332949
FD2-2 M1	6.3	123.6	63.2	36.75	96.65	69.1	177.75	567.05			0.21797	0.111454	0.0648091	0.170444	0.121859	0.313464
FD2-2 M2	9.4	138.5	66.5	43.25	100.75	67.55	194.9	611.45			0.226511	0.108758	0.0707335	0.164772	0.110475	0.318751
FD2-2 M3	4	80.4	42.05	27.2	64.8	49.75	119.55	383.75			0.209511	0.109577	0.0708795	0.16886	0.129642	0.311531
FD2-2 M4	2.5	31.4	16.55	8.9	22.7	13.9	44.55	138			0.227536	0.119928	0.0644928	0.164493	0.100725	0.322826
NS-F1	n.d.	0.19	0.48	n.d.	0.45	n.d.	0.3	1.42
NS-F2	n.d.	0.2	0.39	n.d.	0.17	0.28	0.41	1.45
NS-F3	n.d.	0.78	0.46	n.d.	0.24	0.24	0.23	1.95
NS-M1	n.d.	0.79	0.27	n.d.	0.48	n.d.	0.41	1.95

## Sheet: Spleen
	Concentration										Percentage
Sample Name	LysoGb3	Gb3 C16:0	Gb3 C18:0	Gb3 C20:0	Gb3 C22:0	Gb3 C24:0	Gb3 C24:1	Gb3 Total [pmol/mg protein]			Gb3 %C16:0	Gb3 %C18:0	Gb3 %C20:0	Gb3 %C22:0	Gb3 %C24:0	Gb3 %C24:1
ND2-1 F1	n.d.	42.26	17.55	20.94	35.765	16.91	61.555	194.98			0.21674	0.0900092	0.107396	0.183429	0.0867268	0.315699
ND2-1 F2	7.15	344	194.5	203.5	635.5	773	1086.5	3237			0.106271	0.0600865	0.0628669	0.196324	0.238801	0.33565
ND2-1 F3	n.d.	162.75	100.095	74.22	169	122.6	339.35	968.015			0.168128	0.103402	0.0766724	0.174584	0.126651	0.350563
ND2-1 F4	n.d.	115.4	49.095	45.615	124.5	108.15	314.05	756.81			0.152482	0.064871	0.0602727	0.164506	0.142902	0.414965
ND2-1 F5	n.d.	71.505	26.87	20.34	43.465	35.335	72.195	269.71			0.265118	0.0996255	0.0754143	0.161155	0.131011	0.267676
ND2-2 F1	4.081	174.05	96	80.385	274.45	245.7	648.95	1519.54			0.114542	0.0631772	0.0529011	0.180614	0.161694	0.427071
ND2-2 F2	n.d.	47.17	17.43	11.144	20.85	19.21	47.91	163.714			0.288124	0.106466	0.0680699	0.127356	0.117339	0.292644
ND2-2 F3	n.d.	112.7	57.525	42.165	102.85	64.805	166.5	546.545			0.206204	0.105252	0.0771483	0.188182	0.118572	0.304641
ND2-2 F4	6.6155	261.35	121.55	130.55	400.35	434.05	1032.3	2380.15			0.109804	0.0510682	0.0548495	0.168204	0.182362	0.433712
ND2-2 M1	n.d.	75.39	36.13	38.45	62.72	42.71	134.05	389.45			0.193581	0.0927719	0.098729	0.161048	0.109667	0.344203
ND2-2 M2	2.359	112.8	47.215	44.525	149.6	130.2	339.05	823.39			0.136995	0.0573422	0.0540752	0.181688	0.158127	0.411773
ND2-2 M3	n.d.	182.35	97.4	66.5	151.45	90.255	271.75	859.705			0.212108	0.113295	0.0773521	0.176165	0.104984	0.316097
FD2-1 F4	3.774	249.95	105.55	77.425	217.5	194.4	487.2	1332.02			0.187647	0.0792403	0.0581258	0.163285	0.145943	0.365759
FD2-1 F5	n.d.	104.45	48.945	33.545	65.595	41.36	125.35	419.245			0.249138	0.116746	0.0800129	0.15646	0.0986535	0.29899
FD2-1 M1	4.7515	220.4	128.85	113.2	304.7	262.45	689.55	1719.15			0.128203	0.0749498	0.0658465	0.177239	0.152663	0.401099
FD2-1 M2	6.5125	261.5	150.55	140.05	377.35	403.35	1027.3	2360.1			0.1108	0.0637897	0.0593407	0.159887	0.170904	0.435278
FD2-1 M3	5.4855	209.35	106.05	117.6	340.2	345.7	835.35	1954.25			0.107125	0.0542663	0.0601765	0.174082	0.176897	0.427453
FD2-1 M4	n.d.	186.5	118.7	95.185	225	177.1	487.85	1290.34			0.144536	0.0919916	0.0737677	0.174373	0.137251	0.37808
FD2-2 F1	3.231	107.4	57.05	55.26	183.2	178.75	404.3	985.96			0.108929	0.0578624	0.0560469	0.185809	0.181295	0.410057
FD2-2 F2	n.d.	144.15	66.885	65.295	102.075	66.195	194	638.6			0.225728	0.104737	0.102247	0.159842	0.103656	0.30379
FD2-2 M1	n.d.	123.2	72.075	66.065	185.55	144.65	323.8	915.34			0.134595	0.0787412	0.0721754	0.202712	0.158029	0.353748
FD2-2 M2	4.4055	160.4	98.845	92.51	257.9	227.95	543.35	1380.95			0.116152	0.0715773	0.0669899	0.186755	0.165067	0.39346
FD2-2 M3	2.4195	126.2	69.56	71.26	217.55	188.75	467.35	1140.67			0.110637	0.0609817	0.0624721	0.190721	0.165473	0.409715
FD2-2 M4	n.d.	74.86	34.765	34.94	73.175	39.51	112.95	370.2			0.202215	0.0939087	0.0943814	0.197663	0.106726	0.305105
NS-F1	n.d.	11.66	5.72	1.33	2.91	3.16	6.52	31.3
NS-F2	n.d.	9.16	4.81	1.57	3.66	2.84	5.39	27.43
NS-F3	n.d.	12.81	4.91	2.2	4.1	3.87	10.82	38.71
NS-M1	n.d.	16.37	5.81	2.58	4.34	3.42	8.87	41.39

## Sheet: Heart
	Concentration										Percentage
Sample Name	LysoGb3	Gb3 C16:0	Gb3 C18:0	Gb3 C20:0	Gb3 C22:0	Gb3 C24:0	Gb3 C24:1	Gb3 Total [pmol/mg protein]			Gb3 %C16:0	Gb3 %C18:0	Gb3 %C20:0	Gb3 %C22:0	Gb3 %C24:0	Gb3 %C24:1
ND2-1 F1	n.d.	20	13.17	13.155	34.33	28.61	34.14	143.405			0.139465	0.0918378	0.0917332	0.239392	0.199505	0.238067
ND2-1 F2	n.d.	46.445	18.615	21.77	86.045	83.59	100.805	357.27			0.13	0.0521035	0.0609343	0.24084	0.233969	0.282154
ND2-1 F3	n.d.	78.535	47.94	47.18	173.65	156.3	194.25	697.855			0.112538	0.0686962	0.0676072	0.248834	0.223972	0.278353
ND2-1 F4	n.d.	62.705	21.205	22.205	101.17	91.6	115.3	414.185			0.151394	0.0511969	0.0536113	0.244263	0.221157	0.278378
ND2-1 F5	n.d.	25.77	16.135	14.33	44.165	49.405	41.33	191.135			0.134826	0.0844168	0.0749732	0.231067	0.258482	0.216235
ND2-2 F1	n.d.	59.76	26.385	34.845	120.05	102.12	123.95	467.11			0.127936	0.0564856	0.074597	0.257006	0.218621	0.265355
ND2-2 F2	n.d.	14.49	8.858	7.765	21.445	21.435	24.36	98.353			0.147326	0.0900633	0.0789503	0.218041	0.217939	0.247679
ND2-2 F3	n.d.	44.385	25.895	31.02	92.155	69.81	91.55	354.815			0.125093	0.0729817	0.0874258	0.259727	0.19675	0.258022
ND2-2 F4	n.d.	48.365	28.05	28.17	110.05	93.49	126.6	434.725			0.111254	0.0645235	0.0647996	0.253149	0.215055	0.291219
ND2-2 M1	n.d.	18.385	10.245	11.0605	33.615	23.19	35.52	132.015			0.139264	0.0776045	0.0837818	0.254629	0.175661	0.269059
ND2-2 M2	n.d.	55.97	23.48	32.005	107.2	97.585	136.2	452.44			0.123707	0.0518964	0.0707387	0.236937	0.215686	0.301034
ND2-2 M3	n.d.	39.375	14.93	22.685	82.12	69.99	85.92	315.02			0.124992	0.0473938	0.0720113	0.260682	0.222176	0.272745
FD2-1 F4	n.d.	108.445	50.49	50.685	186.75	174.45	277.15	847.97			0.127888	0.0595422	0.0597722	0.220232	0.205727	0.326839
FD2-1 F5	n.d.	26.86	20.04	16.155	50.05	53.075	50.04	216.22			0.124225	0.0926834	0.0747156	0.231477	0.245468	0.231431
FD2-1 M1	n.d.	76.875	27.69	33.77	150.55	136.7	182.8	608.385			0.126359	0.0455139	0.0555076	0.247458	0.224693	0.300468
FD2-1 M2	n.d.	78.8	41.705	50.6	169.65	146.2	200.35	687.305			0.114651	0.060679	0.0736209	0.246834	0.212715	0.291501
FD2-1 M3	n.d.	53.035	23.97	28.195	104.7	93	126.95	429.85			0.12338	0.0557636	0.0655926	0.243573	0.216355	0.295336
FD2-1 M4	n.d.	46.215	20.165	21.88	98.495	91.365	111.75	389.87			0.11854	0.0517224	0.0561213	0.252635	0.234347	0.286634
FD2-2 F1	n.d.	50.405	21.935	33.9	112.2	96.475	121.55	436.465			0.115485	0.050256	0.0776695	0.257065	0.221037	0.278487
FD2-2 F2	n.d.	29.44	18.59	24.39	67.27	59.325	74.815	273.83			0.107512	0.0678888	0.0890699	0.245663	0.216649	0.273217
FD2-2 M1	n.d.	73.215	25.235	26.54	129.2	112.75	164.6	531.54			0.137741	0.0474753	0.0499304	0.243067	0.21212	0.309666
FD2-2 M2	n.d.	81.215	31.235	35.21	167.15	127.95	258.3	701.06			0.115846	0.044554	0.0502239	0.238425	0.182509	0.368442
FD2-2 M3	n.d.	71.205	28.49	37.67	137.05	134.45	198.8	607.665			0.117178	0.0468844	0.0619914	0.225535	0.221257	0.327154
FD2-2 M4	n.d.	32.315	13.685	16.89	49.035	40.98	73.165	226.07			0.142942	0.0605343	0.0747114	0.216902	0.181271	0.323639
NS-F1	n.d.	0.29	0.49	n.d.	n.d.	n.d.	n.d.	0.78
NS-F2	n.d.	n.d.	0.35	n.d.	n.d.	n.d.	n.d.	0.35
NS-F3	n.d.	n.d.	0.17	n.d.	n.d.	n.d.	n.d.	0.17
NS-M1	n.d.	0.53	n.d.	n.d.	n.d.	n.d.	n.d.	0.53

## Sheet: Kidney
	Concentration										Percentage
Sample Name	LysoGb3	Gb3 C16:0	Gb3 C18:0	Gb3 C20:0	Gb3 C22:0	Gb3 C24:0	Gb3 C24:1	Gb3 Total [pmol/mg protein]			Gb3 %C16:0	Gb3 %C18:0	Gb3 %C20:0	Gb3 %C22:0	Gb3 %C24:0	Gb3 %C24:1
ND2-1 F1	n.d.	44.635	8.275	40.915	80.695	107.235	32.775	314.53			0.14191	0.0263091	0.130083	0.256557	0.340937	0.104203
ND2-1 F2	2.412	76.895	11.23	38.205	127.7	176.4	78.38	508.81			0.151127	0.0220711	0.075087	0.250978	0.346691	0.154046
ND2-1 F3	n.d.	134.5	17.385	51.52	193.8	362.2	121.65	881.055			0.152658	0.019732	0.0584754	0.219964	0.411098	0.138073
ND2-1 F4	2.9445	88.155	16.555	59.775	151.25	199.75	91.345	606.83			0.145271	0.0272811	0.0985037	0.249246	0.32917	0.150528
ND2-1 F5	n.d.	36.445	6.672	36.105	86.695	101.025	30.58	297.522			0.122495	0.0224252	0.121352	0.29139	0.339555	0.102782
ND2-2 F1	2.997	83.45	16.16	53.555	158.65	204.5	114.85	631.165			0.132216	0.0256034	0.084851	0.251361	0.324004	0.181965
ND2-2 F2	n.d.	32.215	10.1915	46.56	96.505	113.45	35.495	334.416			0.096332	0.0304755	0.139228	0.288577	0.339248	0.10614
ND2-2 F3	n.d.	121.95	16.02	59	166.8	323.95	125.65	813.37			0.149932	0.0196958	0.0725377	0.205073	0.398281	0.154481
ND2-2 F4	2.7515	80.135	18.305	52.115	132.75	156.65	110.4	550.355			0.145606	0.0332604	0.0946934	0.241208	0.284634	0.200598
ND2-2 M1	n.d.	76.67	8.3935	36.685	111.25	170.6	63.655	467.254			0.164087	0.0179635	0.078512	0.238093	0.365112	0.136232
ND2-2 M2	3.236	113.85	19.605	60.76	175.6	215.45	147.2	732.465			0.155434	0.0267658	0.0829528	0.239738	0.294144	0.200965
ND2-2 M3	n.d.	162.85	20.51	50.855	196.6	341.9	146.75	919.465			0.177114	0.0223064	0.0553093	0.21382	0.371847	0.159604
FD2-1 F4	4.517	160.85	31.815	59.25	213.65	322.25	198.15	985.965			0.16314	0.0322679	0.0600934	0.216691	0.326837	0.200971
FD2-1 F5	n.d.	65.455	16.81	47.52	113.75	145.3	68.985	457.82			0.142971	0.0367175	0.103796	0.24846	0.317374	0.150681
FD2-1 M1	5.39	203.15	24.32	60.315	231.3	381.45	248.65	1149.19			0.176777	0.0211628	0.052485	0.201273	0.331931	0.216371
FD2-1 M2	n.d.	90.905	12.09	35.245	127.55	172.45	103.53	541.77			0.167793	0.0223157	0.0650553	0.235432	0.318309	0.191096
FD2-1 M3	3.2825	85.335	10.4555	34.695	121.4	137.75	113.8	503.435			0.169505	0.0207683	0.0689165	0.241143	0.27362	0.226047
FD2-1 M4	2.3275	176.05	21.12	60.525	215.9	327.8	192.2	993.595			0.177185	0.0212561	0.0609152	0.217292	0.329913	0.193439
FD2-2 F1	2.7835	76.175	19.055	47.16	122.9	165.85	123.75	554.89			0.137279	0.0343401	0.0849898	0.221485	0.298888	0.223017
FD2-2 F2	n.d.	95.81	20	57.475	167.7	244.4	107.35	692.735			0.138307	0.0288711	0.0829682	0.242084	0.352804	0.154965
FD2-2 M1	3.346	206.5	35.075	66.935	226.15	351.25	232.25	1118.16			0.184678	0.0313685	0.0598617	0.202252	0.314132	0.207707
FD2-2 M2	5.4145	212.2	30.92	64.535	241.65	381.65	254.6	1185.55			0.178988	0.0260806	0.0544344	0.203829	0.321917	0.214752
FD2-2 M3	n.d.	103	14.235	36.49	113.65	169.5	123.55	560.425			0.183789	0.0254004	0.0651113	0.202793	0.302449	0.220458
FD2-2 M4	n.d.	109.85	13.2	36.23	137.15	221.8	115.8	634.03			0.173257	0.0208192	0.0571424	0.216315	0.349826	0.182641
NS-F1	n.d.	1.76	0.78	1.12	2.65	1.84	0.53	8.68
NS-F2	n.d.	2.06	0.76	1.58	2.47	2.21	0.82	9.9
NS-F3	n.d.	1.69	1	1.38	1.99	2.15	0.82	9.03
NS-M1	n.d.	4.88	1.32	1.9	4.45	6.17	2.21	20.93
